# Supplementary material for: An astrocytic signaling loop for frequency-dependent control of dendritic integration and spatial learning
Source: Nat Commun. 2022 Dec 24;13:7932. doi: 10.1038/s41467-022-35620-8 (PMC9789958; doi:10.1038/s41467-022-35620-8)
Supplement: Supplementary file 4 — Source Data [file 41467_2022_35620_MOESM4_ESM.xlsx]

## Sheet: Figure 1
Figure 1
1c	stimulation intensity (µA)	amplitude (mV)				1d	threshold stimulus (µA)			slow component (mV)				1e	threshold stimulus (µA)			slow component (mV)
		maximum	slow component				baseline	APV		baseline	APV				baseline	D-serine		baseline	D-serine
	0.02313	0.26786	0.26786				0.49	0.88		16.29	11.62				0.17	0.12		7.86	9.31
	0.04631	0.99118	0.99118				0.3	0.64		15.22	10.85				0.19	0.17		8.25	9.66
	0.06945	1.97085	1.97085				0.22	0.39		8.64	3.27				0.64	0.62
	0.09254	2.66463	2.66463				0.61	0.77		11.31	6.69				0.4	0.32		24.01	27.81
	0.11573	3.88575	3.88575				0.32	0.49		16.18	12.05				0.42	0.25		18.53	22.13
	0.13881	4.53198	4.53198				0.44	0.54		7.6	5.42				0.29	0.22		9.1	9.49
	0.16195	5.20831	5.20831				0.29	0.44		12.18	9.71				0.19	0.14		4.35	4.79
	0.18511	6.33032	6.33032				0.47	0.54		16.6	7.6				0.42	0.37		19.14	22.34
	0.20827	6.83162	6.83162				0.17	0.26		10.6	6.85				0.22	0.12		6.64	13.05
	0.23134	7.9652	7.9652				0.17	0.17		11.45	8.15				0.47	0.39
	0.25454	9.26668	9.26668				0.28	0.39		21.09	12.61				0.74	0.64		15.22	22.05
	0.27762	8.94422	8.94422				0.28	0.34		16.88	12.47				0.69	0.59		25.03	29.26
	0.30078	15.8668	11.3808				0.31	0.39		16.53	9.95				0.47	0.42		13.87	19.3
	0.32393	14.7656	12.016				0.32	0.5		26.65	17.56				0.37	0.3		16.81	21.9
	0.34711	16.0556	12.2165				0.13	0.2		13.52	10.74				0.27	0.27		8.83	9.84
	0.37027	11.5426	11.5426				0.2	0.26		9.09	5.15				0.44	0.47		15.2	15.28
	0.39347	15.4648	13.5788
	0.41667	16.2789	14.8568
	0.4397	16.304	13.8046
	0.46286	15.5072	14.5794
	0.48604	16.2129	14.9586
	0.50914	14.953	14.657
	0.53227	15.5323	15.5323
	0.55533	15.777	15.777
	0.57841	15.408	15.408

## Sheet: Figure 2
Figure 2
2c		amplitude (mV)				2d	threshold (mV)			slow component (mV)				2e	threshold (mV)			slow component (mV)
		measured	expected				baseline	APV		baseline	APV				baseline	D-serine		baseline	D-serine
		1.25953	1.14164				5.17013	5.94		4.6	3.78				6.01	4.42		8.48	9.58
		1.74218	2.02595				4.04	5.14		6.65	6.65				11.06	9.43		12.23	13.67
		3.48288	3.29648				4.68	5.15		8.17	6.28				8.34	5.1		12.238	14.191
		4.65217	4.54956				5.03	5.3		6.53	5.03				5.39	5.53		7.08	6.65
		4.95149	5.46295				3.08	3.12		4.36	2.53				4.89	4.65		5.98	8.69
		5.14878	5.98146				5.5276	7.4131		9.91	7.65				6.86	5.8		9.97	14.95
		5.77808	7.187
		5.66386	7.37815
		5.06791	7.49781
		5.00539	8.07096
		5.89186	9.83361
		6.6778	10.2307
		6.60836	10.4226
		7.00529	11.192

## Sheet: Figure 3
Figure 3
3b	R/R0				3c								3d	in DCKA
	control	in AM251				threshold stimulus (µA)			slow component (mV)					threshold stimulus (µA)			slow component (mV)
	1.86888	0.81454				baseline	WIN55		baseline	WIN55				baseline	WIN55		baseline	WIN55
	1.19377	1.1822				0.45	0.35		11.34	15.14				0.22559	0.26292		15.7509	14.7272
	1.12168	0.99413				0.6	0.39							0.23421	0.23421		9.79542	9.08829
	1.01684	0.75367				0.32	0.29		18.27	20.08				0.44119	0.41644		13.8338	13.5696
	0.87739	0.98711				0.36	0.23		10.88	15.39				0.64822	0.59827		4.35904	4.41441
	1.7081					0.27	0.28		14.95	14.48				0.22284	0.24756		5.1156	5.44585
	1.44409					0.47	0.32		17.38	24.75
	2.11347					0.35	0.34		8.22	8.43
	0.86757					0.52	0.42		4.72	5.09
	1.43474					0.41	0.39		14.99	16.95
	1.0797
	2.00643
	1.3936				3e	in D-serine							3f	in DAAO
						threshold stimulus (µA)			slow component (mV)					threshold stimulus (µA)			slow component (mV)
						baseline	WIN55		baseline	WIN55				baseline	WIN55		baseline	WIN55
						0.18	0.17		8.44	8.88				0.2375	0.2375		15.14	14.066
						0.33	0.34		14.45	14.34				0.18658	0.24881		11.7657	11.5608
						0.42	0.43		16.88	15.2				0.26155	0.24902		10.5421	11.4262
						0.37	0.41		17.29	17.98				0.44919	0.42429		18.456	18.8653
						0.33	0.32		6.85	6.49				0.44815	0.39828		10.5655	10.9631
						0.48	0.45		12.22	12.23				0.37405	0.37405		15.9153	15.1159

## Sheet: Figure 4
Figure 4
4c	responding	non-responding		dR/R0
	≥ 5 % increase	< 5 % increase		control	AM251
	yes	no		1.7	1.09
	yes	no		1.19	1.03
	yes	no		1.13	1.05
	yes	no		1.07	1.16
	yes			1.32	1.21
	yes			1.32	1.05
	yes			1.63	0.92
	yes			1.31	0.96
	yes			1.13	0.98
4d	threshold stimulus (µA)									change (%)
	4 Hz		10 Hz		20 Hz		40 Hz			4 Hz	10 Hz	20 Hz	40 Hz
	baseline	alveus stim.	baseline	alveus stim.	baseline	alveus stim.	baseline	alveus stim.
	0.56778	0.64224	0.22271	0.14866	0.36194	0.23795	0.22271	0.17384		13.1148	-33.2501	-34.258	-21.9458
	0.64343	0.64343	0.37069	0.25979	0.29398	0.29398	0.37069	0.33384		0	-29.9176	0	-9.94138
	0.56812	0.54318	0.37161	0.34683	0.44391	0.34479	0.37161	0.39639		-4.3887	-6.66831	-22.3292	6.66831
	0.54387	0.51913	0.20984	0.16011	0.44302	0.39349	0.20984	0.18503		-4.54788	-23.6984	-11.18	-11.8237
	0.44431	0.41943	0.3075	0.25792	0.44101	0.36673	0.3075	0.2952		-5.59791	-16.1225	-16.8431	-3.9996
			0.40683	0.25789	0.44199	0.44189	0.40683	0.39447			-36.6102	-0.02071	-3.03803
			0.49399	0.39456	0.44394	0.46863	0.49399	0.49399			-20.1273	5.56128	0
			0.25842	0.23358	0.21931	0.19446	0.25842	0.25842			-9.61266	-11.3338	0
					0.36928	0.31969						-13.4292
4e	slow component (mV)									change (%)
	4 Hz		10 Hz		20 Hz		40 Hz			4 Hz	10 Hz	20 Hz	40 Hz
	baseline	alveus stim.	baseline	alveus stim.	baseline	alveus stim.	baseline	alveus stim.
	22.2135	23.8428	11.4179	13.7016	16.1084	21.6908	11.4179	10.4767		7.33487	20.0005	34.655	-8.2437
	16.6809	16.0838	9.48087	9.76208	8.34706	9.40596	9.48087	9.81253		-3.5801	2.96617	12.6859	3.49823
	27.1638	27.1831	25.0357	26.4252	9.98831	10.7596	25.0357	25.0168		0.0709	5.54989	7.72166	-0.07574
	11.6323	12.0415	17.4735	19.7461	12.5922	13.377	17.4735	18.2239		3.51822	13.0054	6.23208	4.29428
	12.1719	13.9176	11.2641	12.7483	5.26126	5.69268	11.2641	11.3079		14.3426	13.1765	8.19992	0.38878
			4.47552	8.32795	13.0444	13.0701	4.47552	5.40672			86.0776	0.19671	20.8063
			21.5461	22.7577	6.62238	8.18234	21.5461	21.4741			5.62329	23.556	-0.33437
			8.92558	12.4437	6.05032	6.44625	8.92558	10.2976			39.4162	6.54402	15.3714
4f	in AM251							4g	in DAAO
	threshold stimulus (µA)			slow component (mV)					threshold stimulus (µA)			slow component (mV)
	baseline	alveus stim.		baseline	alveus stim.				baseline	alveus stim.		baseline	alveus stim.
	0.54	0.49		17.59	17.35				0.3721	0.32239		16.4323	15.4352
	0.39	0.39		8.18	8.12				0.22189	0.20961		21.2204	20.1315
	0.54	0.54		19.24	21.23				0.61913	0.76839		23.0548	21.9591
	0.22	0.24		22.89	22.85				0.21884	0.24377		7.81961	8.36227
	0.29	0.27		15.77	14				0.19412	0.19411		14.6038	16.05
	0.15	0.16		8.9	9.48				0.23109	0.20625		17.4441	17.1577
	0.39	0.39		9.11	9.25				0.47089	0.44589		17.0609	16.9441
									0.5704	0.57033		38.999	32.7356

## Sheet: Figure 5
Figure 5
5b	responders (≥ 5 % increase)	10 Hz	yes	yes	no	no	yes	yes	yes	yes	yes	no	no	yes	yes	yes	yes	no	yes	yes	yes	no	yes	yes	yes	no	yes	yes
		40 Hz	yes	no	no	no	no	yes	no	no	no	no	no	no	no	no	no	no	no	no	no	no	no	no	no	no	no
5c	dR/R0	10 Hz	1.09723	1.06535	1.03351	1.03487	1.07317	1.09379	1.09286	1.13833	1.05146	1.00558	1.00437	1.07652	1.08093	1.06302	1.05798	1.04025	1.09821	1.09205	1.06726	1.02131	1.16158	1.10551	1.0523	1.04428	1.07002	1.17373
		40 Hz	1.05189	1.04235	1.03189	1.034	0.91062	1.05803	1.0228	1.04298	1.00437	1.04755	0.9812	1.01409	1.02523	1.03469	0.96352	1.04191	0.99271	1.03544	1.00732	1.04948	1.01535	1.04143	1.00849	1.04512	1.00668
5d	threshold stimulus (µA)					change (%)					5e	slow component (mV)					change (%)
	in ZD7288					no ZD - 10 Hz	ZD + 10 Hz	ZD + WIN55				in ZD7288					no ZD - 10 Hz	ZD + 10 Hz	ZD + WIN55
	baseline	10 Hz	baseline	WIN55								baseline	10 Hz	baseline	WIN55
	0.69254	0.76857	0.69339	0.29486		-33.2501	10.9792	-57.4755				4.99693	5.44489	12.686	18.3116		17.0426	8.96477	44.3446
	0.18336	0.17067	0.49384	0.39417		-29.9176	-6.92353	-20.1829				18.8888	18.5968	9.95413	12.6688		28.6905	-1.54578	27.2715
	0.4451	0.42017	0.34796	0.32294		-6.66831	-5.60165	-7.19172				12.6325	12.1254	26.4857	28.8181		5.54989	-4.01451	8.96827
	0.5961	0.54703	0.64648	0.57169		-23.6984	-8.23222	-11.5701				29.5295	27.6885	23.3792	28.6026		13.0054	-6.23436	22.342
	0.49416	0.49397	0.14844	0.12375		-16.1225	-0.03705	-16.6324				7.30763	5.5156	4.21279	4.72052		13.1765	-24.5227	12.0521
	0.52007	0.54495	0.5463	0.49652		-36.6102	4.78538	-9.11122				11.5143	8.11725	16.7284	17.8853		86.0776	-29.5031	6.91578
	0.34854	0.42313	0.54733	0.49774		-20.1273	21.3992	-9.0605				21.6901	25.1172	25.0039	27.3377		5.62329	15.8003	9.3337
	0.47101	0.52078	0.54767	0.42332		-9.61266	10.5676	-22.7042				11.4515	11.5632	15.4781	17.4388		39.4162	0.97472	12.6675
			0.49823	0.47307				-5.05023						13.3605	16.0392				20.0496
			0.32228	0.24741				-23.2328						15.0839	16.0432				6.35981
5g	change in frequency
	control	ZD
	0.33333	-0.76923
	2.23077	-0.5
	1.36842	-0.59847
	0.25	-0.33333
	0.5	0.16667
	1.33333	0
	5
	0.5

## Sheet: Figure 6
Figure 6
6c	threshold stimulus (µA)	WT		sham		aCB1KO		aCB1KO			change (%)	WT + 10 Hz	sham + 10 Hz	aCB1KO + 10 Hz	aCB1KO + D-serine
		baseline	10 Hz	baseline	10 Hz	baseline	10 Hz	baseline	D-serine
		0.56929	0.420273	0.420364	0.320984	0.170319	0.207718	0.39975	0.34955			-26.18	-23.6415	21.9584	-12.5582
		0.395355	0.295929	0.519577	0.444946	0.157867	0.157867	0.21361	0.17581			-25.15	-14.3637	0	-17.6941
		0.569	0.494324	0.444916	0.395325	0.210281	0.222595	0.39969	0.34985			-13.12	-11.1462	5.85589	-12.4685
		0.519211	0.494263	0.221283	0.184143	0.259995	0.259995	0.32512	0.27489			-4.81	-16.7839	0	-15.4503
		0.444244	0.369873	0.370972	0.3461	0.246887	0.246887	0.30005	0.25015			-16.74	-6.70451	0	-16.6294
		0.258804	0.221619	0.308975	0.259186	0.271637	0.259232	0.39987	0.37479			-14.37	-16.1144	-4.5669	-6.27337
		0.593292	0.518967	0.370773	0.346008	0.594482	0.495148	0.27492	0.24997			-12.53	-6.67929	-16.7095	-9.07476
				0.258713	0.209061	0.470322	0.470322						-19.192	0
						0.420807	0.470474							11.8029
6d	slow component (mV)	WT		sham		aCB1KO		aCB1KO			change (%)	WT + 10 Hz	sham + 10 Hz	aCB1KO + 10 Hz	aCB1KO + D-serine
		baseline	10 Hz	baseline	10 Hz	baseline	10 Hz	baseline	D-serine
		17.5516	22.4221	9.71131	12.0802	14.0369	13.2408	6.96204	10.2171			27.75	24.3933	-5.67176	46.7548
		16.6435	20.8078	9.98134	14.9863	13.6596	13.6035	6.869	7.52736			25.02	50.1432	-0.41037	9.58451
		20.99	22.0767	14.443	19.6557	8.17914	8.55305	12.585	15.4828			5.18	36.0915	4.57148	23.0255
		28.4763	28.8053	13.9064	15.9547	6.80763	6.38342	13.6598	15.8202			1.16	14.7295	-6.23135	15.8157
		22.2342	30.0974	23.1494	23.717	17.0903	13.037	12.3013	14.6306			35.37	2.45158	-7.17072	18.9351
		14.05	16.0989	13.1469	15.8492	15.8118	15.9546	6.64625	7.68709			14.58	20.5545	0.90297	15.6605
		14.3264	14.7056	14.914	14.9204	16.6301	16.5579	14.5406	17.5329			2.65	0.04291	-0.43422	20.5789
				11.4155	14.0883	12.2839	12.3805						23.4136	0.78671
						19.0785	15.7858							-17.2583

## Sheet: Figure 8
Figure 8
8b	total exploration			8c	discrimination index
	sham	aCB1KO			sham	aCB1KO
	10.0225	3.76848			0.376	0.04255
	6.7396	10.3419			0.33333	-0.26357
	5.13219	2.445			0.875	-0.47541
	2.76621	3.5331			-0.10145	-0.20455
	7.13842	5.53206			0.66292	-0.01449
	1.56579	4.4898			0.28205	0.01786
	23.6895	8.97899			0.2901	0.25
	6.05482	5.49161			-0.13907	-0.28467
	2.28513	4.37185			0.29825	-0.21101
	12.3559	3.9684			0.09091	0.51515
		7.2568				0.18232
		3.40743				-0.64706

## Sheet: Figure 9
Figure 9
9b	transition postion A							Day 1					Day 3
	Day 1		Day 2		Day 3			sham		a CB1 KO			sham		a CB1 KO
	sham	aCB1KO	sham	aCB1KO	sham	aCB1KO		0 - 5 min	5 - 10 min	0 - 5 min	5 - 10 min		0 - 5 min	5 - 10 min	0 - 5 min	5 - 10 min
	4	4	1	0	0	13		4	0	7	0		0	0	0	1
	5	10	3	1	6	10		5	0	10	2		0	6	6	7
	6	5	1	4	12	13		4	2	7	1		2	10	1	4
	8	5	0	1	0	2		4	1	4	0		5	9	0	7
	8	4	1	2	19	6		8	0	4	0		1	4	3	3
	3	4	1	1	5	7		4	0	5	0		0	0	0	2
	8	4	2	0	5	0		6	1	3	2		0	6	6	7
	5	8	1	1	5	5		9	0	4	0		8	10	3	10
	5	12	1	4	14	13		5	2	4	0		0	2	0	1
	8	7	1	1	5	1		5	0	6	1		0	0	5	9
	9	7	2	2	18	14		5	0	8	2		1	4	1	9
	4	4	2	2	0	1		8	0	2	2		5	0	0	0
	4	7	1	0	0	3		2	1	5	2		4	1	2	1
	16	6	3	0	5	4		8	0	6	0		7	12	0	4
	7	5	2	2	6	17		7	1	5	0		0	0	8	9
	5		2		0			4	0				0	0
	7		0		2			13	3				2	3
9c	transitions										9d	mice with ≤ 3 transitions
	position A		position B			sham		a CB1 KO
	sham	aCB1KO	sham	aCB1KO		0 - 5 min	5 - 10 min	0 - 5 min	5 - 10 min
	10	0	1	4		1	0	3	1			sham
	3	8	3	8		1	2	4	4			sham
	0	3	4	7		3	1	6	1			sham
	2	0	4	5		3	1	3	2			sham
	9	1	2	9		0	2	7	2			sham
	1	9	2	2		2	0	2	0			sham
	2	10	4	8		2	2	6	2			sham
	14	3	7	7		5	2	6	1			sham
	0	0	3	8		2	1	4	4			sham
	0	0	7	5		3	4	4	1			sham
	0	7	3	6		3	0	4	2			aCB1KO
	3	0	1	3		1	0	1	2			aCB1KO
	2	0	3	2		2	1	2	0			aCB1KO
	8	0	8	6		6	2	4	2
	0	8	5	9		3	2	5	4
	0		2			1	1
	5		3			2	1

## Sheet: Figure 10
Figure 10
10b	threshold stimulus (µA)					change (%)				10c	slow component (mV)					change (%)
	sham		CalEx			sham	CalEx				sham		CalEx			sham	CalEx
	baseline	10 Hz	baseline	10 Hz							baseline	10 Hz	baseline	10 Hz
	0.31151	0.22345	0.34885	0.37389		-28.2684	7.17785				8.89091	9.94533	17.0748	15.6108		11.8595	-8.5743
	0.3981	0.34833	0.37376	0.34875		-12.5029	-6.69116				21.3503	23.7497	12.303	11.8709		11.2379	-3.51195
	0.19998	0.16226	0.42255	0.42255		-18.8616	0				7.17181	7.34047	14.8376	14.0555		2.35173	-5.27103
	0.32469	0.27515	0.18962	0.18962		-15.2592	0				13.0573	17.493	13.5398	13.2352		33.9706	-2.24967
	0.22433	0.19891	0.16997	0.16997		-11.3318	0				14.2928	16.7757	10.551	11.1434		17.3715	5.61464
	0.3992	0.34897				-12.5831					15.3891	17.5065				13.759
10e	total exploration time (s)				10f	discrimination index
	sham	CalEx				sham	CalEx
	2.99988	5.35979				0.70667	0.32836
	3.47986	4.07984				-0.03448	-0.13726
	2.03993	2.31991				0.37255	-0.03448
	2.27991	6.27975				0.33333	-0.68153
	7.91968	2.91987				0.08081	-0.36986
	2.39991					0.3
	5.19979					0.69231

## Sheet: S1
Supplementary figure 1
S1a	stimulation intensity (µA)	amplitude (mV)				S1b	threshold stimulus (µA)				S1c	slow component (mV)
		baseline	mGluR	D-serine			baseline	mGluR block	D-serine			baseline	mGluR block	D-serine
	-0.0022	-0.00247	0.48176	-0.09452			0.42195	0.42195	0.19714			8.73889	8.0613	9.57025
	0.02277	0.28167	0.38075	0.28898			0.42186	0.39679	0.34694			6.48642	6.13143	8.23975
	0.04788	0.34093	0.2827	0.34078			0.44571	0.44571	0.2468			7.17449	7.05428	8.25173
	0.07269	0.50705	0.47442	0.40651			0.28401	0.27176	0.17175			6.23665	6.07589	7.00243
	0.09747	1.3326	0.91175	0.98012			0.49481	0.46991	0.42017			9.46274	9.96601	10.5346
	0.12289	1.96083	1.60744	1.92982			0.21019	0.21019	0.19751			9.43601	9.52354	10.3137
	0.14771	2.40052	2.07134	2.52703			0.11261	0.11743	0.0945			16.9803	15.447	20.1373
	0.17245	2.99783	3.02549	3.36217
	0.19751	3.77717	4.92925	6.9501
	0.22287	7.32353	7.58594	8.12028
	0.24777	8.55361	8.60897	9.34161
	0.27258	7.68885	8.45087	9.67368
	0.29739	9.14915	9.37751	10.3137
	0.32245	9.43171	9.70805	10.6686
	0.34763	9.56909	9.58773	10.8817
	0.37271	9.9751	10.4202	10.9359

[truncated: 10 more sheets: S2, S3, S4, S5, S6, S7, S8, S10, S11, STable 1]
